# Supplementary material for: A Systematic Review of the Current Measures of Theory of Mind in Adults with Schizophrenia
Source: Int J Environ Res Public Health. 2021 Jul 4;18(13):7172. doi: 10.3390/ijerph18137172 (PMC8297277; doi:10.3390/ijerph18137172)
Supplement: Supplementary file 1 [file ijerph-18-07172-s001.zip]

Archive with 1 entries (1 files):
- ijerph-1219266-SI.pdf
